# Supplementary material for: Identification of host proteins interacting with the E protein of porcine epidemic diarrhea virus
Source: Front Microbiol. 2024 Mar 21;15:1380578. doi: 10.3389/fmicb.2024.1380578 (PMC10994376; doi:10.3389/fmicb.2024.1380578)
Supplement: Supplementary file 1 [file Table_1.xlsx]

## Sheet: Sheet1
Table S1. LC-MS/MS identified 161 host cell proteins with significantly different E protein interactions compared to controls.
Protein IDs	Majority protein IDs	Fasta headers	Mol. weight [kDa]	Score	Intensity	LFQ intensity E-1	LFQ intensity E-2	LFQ intensity E-3	LFQ intensity NC-1	LFQ intensity NC-2	LFQ intensity NC-3
ZJ001	ZJ001	sp|ZJ001|	10.202	13.255	263360000	0	0	78741000	0	0	0
A0A0D9S4M6	A0A0D9S4M6	tr|A0A0D9S4M6|A0A0D9S4M6_CHLSB Protein disulfide-isomerase OS=Chlorocebus sabaeus OX=60711 GN=P4HB PE=3 SV=1	57.281	130.67	162090000	0	27465000	0	0	0	0
A0A0D9R6Z5	A0A0D9R6Z5	tr|A0A0D9R6Z5|A0A0D9R6Z5_CHLSB Splicing factor 3b subunit 2 OS=Chlorocebus sabaeus OX=60711 GN=SF3B2 PE=4 SV=1	100.24	105.21	30459000	0	5410700	0	0	0	0
A0A0D9RYC3	A0A0D9RYC3	tr|A0A0D9RYC3|A0A0D9RYC3_CHLSB Erythrocyte membrane protein band 4.1 like 3 OS=Chlorocebus sabaeus OX=60711 GN=EPB41L3 PE=4 SV=1	122.63	89.517	294810000	43158000	0	0	0	0	0
A0A0D9RB46	A0A0D9RB46	tr|A0A0D9RB46|A0A0D9RB46_CHLSB Tubulin beta chain OS=Chlorocebus sabaeus OX=60711 GN=TUBB4A PE=3 SV=1	49.585	89.33	285570000	0	0	47638000	0	0	0
A0A0D9R1Q7	A0A0D9R1Q7	tr|A0A0D9R1Q7|A0A0D9R1Q7_CHLSB Pre-mRNA processing factor 19 OS=Chlorocebus sabaeus OX=60711 GN=PRPF19 PE=4 SV=1	55.18	67.641	330710000	0	0	29196000	0	0	0
A0A0D9QXT1	A0A0D9QXT1	tr|A0A0D9QXT1|A0A0D9QXT1_CHLSB SAP30 binding protein OS=Chlorocebus sabaeus OX=60711 GN=SAP30BP PE=4 SV=1	33.916	51.299	709840000	45356000	97005000	57797000	0	0	0
A0A0D9R2I0	A0A0D9R2I0	tr|A0A0D9R2I0|A0A0D9R2I0_CHLSB Phenylalanyl-tRNA synthetase subunit alpha OS=Chlorocebus sabaeus OX=60711 GN=FARSA PE=4 SV=1	54.373	49.381	369170000	0	36921000	0	0	0	0
A0A0D9RSK8	A0A0D9RSK8	tr|A0A0D9RSK8|A0A0D9RSK8_CHLSB Transcription factor BTF3 OS=Chlorocebus sabaeus OX=60711 GN=BTF3 PE=3 SV=1	22.153	42.608	519400000	0	85793000	0	0	0	0
A0A0D9RYK7	A0A0D9RYK7	tr|A0A0D9RYK7|A0A0D9RYK7_CHLSB Uncharacterized protein OS=Chlorocebus sabaeus OX=60711 PE=3 SV=1	24.976	39.335	191230000	0	42098000	0	0	0	0
A0A0D9RYP1	A0A0D9RYP1	tr|A0A0D9RYP1|A0A0D9RYP1_CHLSB Importin subunit alpha OS=Chlorocebus sabaeus OX=60711 GN=KPNA3 PE=3 SV=1	55.786	34.023	315910000	0	0	38746000	0	0	0
A0A0D9RJN5	A0A0D9RJN5	tr|A0A0D9RJN5|A0A0D9RJN5_CHLSB NCK associated protein 1 OS=Chlorocebus sabaeus OX=60711 GN=NCKAP1 PE=4 SV=1	128.79	32.625	66113000	0	0	20724000	0	0	0
A0A0D9RJZ5	A0A0D9RJZ5	tr|A0A0D9RJZ5|A0A0D9RJZ5_CHLSB Polypyrimidine tract binding protein 1 OS=Chlorocebus sabaeus OX=60711 GN=PTBP1 PE=4 SV=1	59.561	30.136	78339000	0	0	10010000	0	0	0
A0A0D9RZE8	A0A0D9RZE8	tr|A0A0D9RZE8|A0A0D9RZE8_CHLSB ATP synthase subunit alpha OS=Chlorocebus sabaeus OX=60711 GN=ATP5F1A PE=3 SV=1	59.745	29.764	305030000	0	0	78604000	0	0	0
A0A0D9R093	A0A0D9R093	tr|A0A0D9R093|A0A0D9R093_CHLSB Calcium homeostasis endoplasmic reticulum protein OS=Chlorocebus sabaeus OX=60711 GN=CHERP PE=4 SV=1	103.7	29.329	303540000	33195000	0	60813000	0	0	0
A0A0D9R5G6	A0A0D9R5G6	tr|A0A0D9R5G6|A0A0D9R5G6_CHLSB Kinesin family member 27 OS=Chlorocebus sabaeus OX=60711 GN=KIF27 PE=3 SV=1	160.28	28.563	87502000	87502000	0	0	0	0	0
A0A0D9QWT3	A0A0D9QWT3	tr|A0A0D9QWT3|A0A0D9QWT3_CHLSB Uncharacterized protein OS=Chlorocebus sabaeus OX=60711 PE=4 SV=1	119.52	27.485	79610000	0	0	18325000	0	0	0
A0A0D9RX97	A0A0D9RX97	tr|A0A0D9RX97|A0A0D9RX97_CHLSB Mitochondrial ribosomal protein S11 OS=Chlorocebus sabaeus OX=60711 GN=MRPS11 PE=3 SV=1	20.864	27.223	31568000	13178000	0	0	0	0	0
A0A0D9RTP6	A0A0D9RTP6	tr|A0A0D9RTP6|A0A0D9RTP6_CHLSB Uncharacterized protein OS=Chlorocebus sabaeus OX=60711 PE=4 SV=1	56.218	26.518	110060000	0	50889000	0	0	0	0
A0A0D9RDN9	A0A0D9RDN9	tr|A0A0D9RDN9|A0A0D9RDN9_CHLSB AP-2 complex subunit alpha OS=Chlorocebus sabaeus OX=60711 GN=AP2A2 PE=3 SV=1	104.01	25.931	311970000	0	39078000	25722000	0	0	0
A0A0D9RJK6;A0A0D9R302;A0A0D9QZ04;A0A0D9QX74;A0A0D9QY39;A0A0D9RDS0;A0A0D9RJ97;A0A0D9RQ71;A0A0D9RMW9;A0A0D9S0T9;A0A0D9RMH9;A0A0D9S3B2;A0A0D9RRT2	A0A0D9RJK6	tr|A0A0D9RJK6|A0A0D9RJK6_CHLSB Cyclin dependent kinase 6 OS=Chlorocebus sabaeus OX=60711 GN=CDK6 PE=3 SV=1	36.938	23.973	214280000	70812000	0	0	0	0	0
A0A0D9QZT4	A0A0D9QZT4	tr|A0A0D9QZT4|A0A0D9QZT4_CHLSB Collagen beta(1-O)galactosyltransferase 1 OS=Chlorocebus sabaeus OX=60711 GN=COLGALT1 PE=4 SV=1	71.73	22.193	144330000	0	24037000	0	0	0	0
A0A0D9RJ21	A0A0D9RJ21	tr|A0A0D9RJ21|A0A0D9RJ21_CHLSB Pre-mRNA processing factor 4 OS=Chlorocebus sabaeus OX=60711 GN=PRPF4 PE=4 SV=1	37.36	21.779	257880000	0	59991000	0	0	0	0
A0A0D9R7Z4	A0A0D9R7Z4	tr|A0A0D9R7Z4|A0A0D9R7Z4_CHLSB Uncharacterized protein OS=Chlorocebus sabaeus OX=60711 PE=4 SV=1	51.13	21.621	280590000	0	79391000	0	0	0	0
A0A0D9S7X8;A0A0D9S0D9;A0A0D9RWV0	A0A0D9S7X8	tr|A0A0D9S7X8|A0A0D9S7X8_CHLSB Taxilin alpha OS=Chlorocebus sabaeus OX=60711 GN=TXLNA PE=4 SV=1	61.78	21.21	242030000	65829000	0	0	0	0	0
A0A0D9RSV8	A0A0D9RSV8	tr|A0A0D9RSV8|A0A0D9RSV8_CHLSB Mannosyl-oligosaccharide glucosidase OS=Chlorocebus sabaeus OX=60711 GN=MOGS PE=4 SV=1	92.036	20.659	35236000	0	0	7340900	0	0	0
A0A0D9RVW4;A0A0D9SAW5;A0A0D9SB35	A0A0D9RVW4;A0A0D9SAW5	tr|A0A0D9RVW4|A0A0D9RVW4_CHLSB 40S ribosomal protein S12 OS=Chlorocebus sabaeus OX=60711 PE=3 SV=1;tr|A0A0D9SAW5|A0A0D9SAW5_CHLSB 40S ribosomal protein S12 OS=Chlorocebus sabaeus OX=60711 PE=3 SV=1	13.529	20.316	642060000	0	0	73969000	0	0	0
A0A0D9RNI1	A0A0D9RNI1	tr|A0A0D9RNI1|A0A0D9RNI1_CHLSB Transformer 2 beta homolog OS=Chlorocebus sabaeus OX=60711 GN=TRA2B PE=4 SV=1	33.665	17.377	237410000	0	0	56920000	0	0	0
A0A0D9R8Y5;A0A0D9SAK7	A0A0D9R8Y5;A0A0D9SAK7	tr|A0A0D9R8Y5|A0A0D9R8Y5_CHLSB CCHC-type zinc finger nucleic acid binding protein OS=Chlorocebus sabaeus OX=60711 GN=CNBP PE=4 SV=1;tr|A0A0D9SAK7|A0A0D9SAK7_CHLSB Zinc finger CCHC-type containing 13 OS=Chlorocebus sabaeus OX=60711 GN=ZCCHC13 PE=4 SV=1	19.463	17.007	117680000	0	0	37863000	0	0	0
A0A0D9QYY5	A0A0D9QYY5	tr|A0A0D9QYY5|A0A0D9QYY5_CHLSB Eukaryotic translation initiation factor 3 subunit M OS=Chlorocebus sabaeus OX=60711 GN=EIF3M PE=3 SV=1	42.502	15.792	147180000	0	38838000	0	0	0	0
A0A0D9RTV5	A0A0D9RTV5	tr|A0A0D9RTV5|A0A0D9RTV5_CHLSB DExH-box helicase 30 OS=Chlorocebus sabaeus OX=60711 GN=DHX30 PE=4 SV=1	131.06	15.01	139730000	0	0	24714000	0	0	0
A0A0D9S618	A0A0D9S618	tr|A0A0D9S618|A0A0D9S618_CHLSB U2 snRNP auxiliary factor large subunit OS=Chlorocebus sabaeus OX=60711 GN=U2AF2 PE=3 SV=1	53.12	14.834	120610000	0	28671000	0	0	0	0
A0A0D9RXH5	A0A0D9RXH5	tr|A0A0D9RXH5|A0A0D9RXH5_CHLSB Trio Rho guanine nucleotide exchange factor OS=Chlorocebus sabaeus OX=60711 GN=TRIO PE=4 SV=1	344.08	14.552	61885000	0	0	18183000	0	0	0
A0A0D9R8H4	A0A0D9R8H4	tr|A0A0D9R8H4|A0A0D9R8H4_CHLSB Ribosome biogenesis protein BOP1 OS=Chlorocebus sabaeus OX=60711 GN=BOP1 PE=3 SV=1	83.396	14.198	104940000	0	48521000	0	0	0	0
A0A0D9RMX2	A0A0D9RMX2	tr|A0A0D9RMX2|A0A0D9RMX2_CHLSB Methylenetetrahydrofolate dehydrogenase, cyclohydrolase and formyltetrahydrofolate synthetase 1 OS=Chlorocebus sabaeus OX=60711 GN=MTHFD1 PE=3 SV=1	113.25	13.886	252390000	0	37402000	0	0	0	0
A0A0D9QYL1	A0A0D9QYL1	tr|A0A0D9QYL1|A0A0D9QYL1_CHLSB DNA-directed RNA polymerase subunit beta OS=Chlorocebus sabaeus OX=60711 GN=POLR2B PE=3 SV=1	133.06	13.521	65048000	32075000	0	0	0	0	0
A0A0D9RXN5	A0A0D9RXN5	tr|A0A0D9RXN5|A0A0D9RXN5_CHLSB NOP2/Sun RNA methyltransferase family member 2 OS=Chlorocebus sabaeus OX=60711 GN=NSUN2 PE=3 SV=1	86.348	13.272	128920000	0	0	23249000	0	0	0
A0A0D9R810	A0A0D9R810	tr|A0A0D9R810|A0A0D9R810_CHLSB Peptidyl-tRNA hydrolase domain containing 1 OS=Chlorocebus sabaeus OX=60711 GN=PTRHD1 PE=4 SV=1	15.805	13.171	153510000	0	23313000	13795000	0	0	0
A0A0D9RTD1	A0A0D9RTD1	tr|A0A0D9RTD1|A0A0D9RTD1_CHLSB Isoleucyl-tRNA synthetase 2, mitochondrial OS=Chlorocebus sabaeus OX=60711 GN=IARS2 PE=3 SV=1	115.33	12.834	226970000	0	0	63626000	0	0	0
A0A0D9RWY0	A0A0D9RWY0	tr|A0A0D9RWY0|A0A0D9RWY0_CHLSB Ubiquitin carboxyl-terminal hydrolase OS=Chlorocebus sabaeus OX=60711 GN=UCHL1 PE=3 SV=1	24.766	12.777	132080000	0	29338000	0	0	0	0
A0A0D9R7X5	A0A0D9R7X5	tr|A0A0D9R7X5|A0A0D9R7X5_CHLSB Leucine rich repeats and calponin homology domain containing 3 OS=Chlorocebus sabaeus OX=60711 GN=LRCH3 PE=4 SV=1	83.842	12.397	127320000	0	13428000	17523000	0	0	0
A0A0D9S4H8	A0A0D9S4H8	tr|A0A0D9S4H8|A0A0D9S4H8_CHLSB Paxillin OS=Chlorocebus sabaeus OX=60711 GN=PXN PE=4 SV=1	64.557	12.275	147420000	0	29619000	0	0	0	0
A0A0D9R9X4	A0A0D9R9X4	tr|A0A0D9R9X4|A0A0D9R9X4_CHLSB Fibronectin 1 OS=Chlorocebus sabaeus OX=60711 GN=FN1 PE=4 SV=1	249.58	11.868	92929000	0	30831000	0	0	0	0
A0A0D9R370	A0A0D9R370	tr|A0A0D9R370|A0A0D9R370_CHLSB Filamin A OS=Chlorocebus sabaeus OX=60711 GN=FLNA PE=4 SV=1	279.9	11.215	202050000	0	0	37368000	0	0	0
A0A0D9RU51	A0A0D9RU51	tr|A0A0D9RU51|A0A0D9RU51_CHLSB LanC like 2 OS=Chlorocebus sabaeus OX=60711 GN=LANCL2 PE=4 SV=1	50.794	10.865	175590000	0	0	23686000	0	0	0
A0A0D9RAQ5	A0A0D9RAQ5	tr|A0A0D9RAQ5|A0A0D9RAQ5_CHLSB Bromodomain containing 2 OS=Chlorocebus sabaeus OX=60711 GN=BRD2 PE=4 SV=1	67.256	10.857	139110000	0	0	19765000	0	0	0
A0A0D9SBK5	A0A0D9SBK5	tr|A0A0D9SBK5|A0A0D9SBK5_CHLSB tRNA methyltransferase 10C, mitochondrial RNase P subunit OS=Chlorocebus sabaeus OX=60711 GN=TRMT10C PE=4 SV=1	47.42	10.523	255060000	0	0	30409000	0	0	0
A0A0D9RRW3	A0A0D9RRW3	tr|A0A0D9RRW3|A0A0D9RRW3_CHLSB WD repeat domain 6 OS=Chlorocebus sabaeus OX=60711 GN=WDR6 PE=4 SV=1	124.78	10.259	117150000	0	26267000	0	0	0	0
A0A0D9R1V0	A0A0D9R1V0	tr|A0A0D9R1V0|A0A0D9R1V0_CHLSB Eukaryotic translation initiation factor 3 subunit C OS=Chlorocebus sabaeus OX=60711 GN=EIF3C PE=3 SV=1	105.31	10.13	290920000	0	0	39177000	0	0	0
A0A0D9REU0	A0A0D9REU0	tr|A0A0D9REU0|A0A0D9REU0_CHLSB NOP56 ribonucleoprotein OS=Chlorocebus sabaeus OX=60711 GN=NOP56 PE=4 SV=1	66.039	9.8772	112750000	0	0	23820000	0	0	0
A0A0D9R8G3	A0A0D9R8G3	tr|A0A0D9R8G3|A0A0D9R8G3_CHLSB Zinc finger CCCH-type containing, antiviral 1 like OS=Chlorocebus sabaeus OX=60711 GN=ZC3HAV1L PE=4 SV=1	32.723	9.7548	184560000	0	18766000	15171000	0	0	0
A0A0D9RDN2	A0A0D9RDN2	tr|A0A0D9RDN2|A0A0D9RDN2_CHLSB NOP58 ribonucleoprotein OS=Chlorocebus sabaeus OX=60711 GN=NOP58 PE=4 SV=1	52.399	9.5548	168680000	0	0	10483000	0	0	0
A0A0D9R0N5	A0A0D9R0N5	tr|A0A0D9R0N5|A0A0D9R0N5_CHLSB Clathrin heavy chain OS=Chlorocebus sabaeus OX=60711 GN=CLTC PE=3 SV=1	171.43	8.994	45911000	0	0	8624700	0	0	0
A0A0D9R1R5;A0A0D9RBL8	A0A0D9R1R5;A0A0D9RBL8	tr|A0A0D9R1R5|A0A0D9R1R5_CHLSB AP complex subunit beta OS=Chlorocebus sabaeus OX=60711 GN=AP2B1 PE=3 SV=1;tr|A0A0D9RBL8|A0A0D9RBL8_CHLSB AP complex subunit beta OS=Chlorocebus sabaeus OX=60711 GN=AP1B1 PE=3 SV=1	105.69	8.9368	191880000	0	22190000	0	0	0	0
A0A0D9S965	A0A0D9S965	tr|A0A0D9S965|A0A0D9S965_CHLSB Uncharacterized protein OS=Chlorocebus sabaeus OX=60711 PE=4 SV=1	11.998	8.6004	299540000	0	61508000	0	0	0	0
A0A0D9RTA6	A0A0D9RTA6	tr|A0A0D9RTA6|A0A0D9RTA6_CHLSB Insulin like growth factor binding protein 3 OS=Chlorocebus sabaeus OX=60711 GN=IGFBP3 PE=4 SV=1	31.722	8.4639	150310000	0	34502000	0	0	0	0
A0A0D9RG28	A0A0D9RG28	tr|A0A0D9RG28|A0A0D9RG28_CHLSB Uncharacterized protein OS=Chlorocebus sabaeus OX=60711 PE=4 SV=1	29.991	8.4327	181190000	0	0	54479000	0	0	0
A0A0D9RB19	A0A0D9RB19	tr|A0A0D9RB19|A0A0D9RB19_CHLSB Cysteinyl-tRNA synthetase OS=Chlorocebus sabaeus OX=60711 GN=CARS PE=3 SV=1	85.414	8.2535	35801000	35801000	0	0	0	0	0
A0A0D9R719	A0A0D9R719	tr|A0A0D9R719|A0A0D9R719_CHLSB FLII, actin remodeling protein OS=Chlorocebus sabaeus OX=60711 GN=FLII PE=4 SV=1	144.88	8.1455	100960000	0	14965000	0	0	0	0
A0A0D9RVB2;A0A0D9RVB5	A0A0D9RVB2;A0A0D9RVB5	tr|A0A0D9RVB2|A0A0D9RVB2_CHLSB RNA helicase OS=Chlorocebus sabaeus OX=60711 GN=DDX18 PE=3 SV=1;tr|A0A0D9RVB5|A0A0D9RVB5_CHLSB RNA helicase OS=Chlorocebus sabaeus OX=60711 GN=DDX18 PE=3 SV=1	75.484	7.9181	60558000	0	0	9499100	0	0	0
A0A0D9RMR8	A0A0D9RMR8	tr|A0A0D9RMR8|A0A0D9RMR8_CHLSB Clustered mitochondria protein homolog OS=Chlorocebus sabaeus OX=60711 GN=CLUH PE=3 SV=1	166.53	7.8627	150250000	0	18359000	0	0	0	0
A0A0D9RY59	A0A0D9RY59	tr|A0A0D9RY59|A0A0D9RY59_CHLSB FERM, ARH/RhoGEF and pleckstrin domain protein 1 OS=Chlorocebus sabaeus OX=60711 GN=FARP1 PE=4 SV=1	118.45	7.8563	17382000	0	0	4498800	0	0	0
A0A0D9R608	A0A0D9R608	tr|A0A0D9R608|A0A0D9R608_CHLSB Acyl-CoA synthetase long chain family member 3 OS=Chlorocebus sabaeus OX=60711 GN=ACSL3 PE=4 SV=1	80.35	7.5434	63317000	0	16037000	0	0	0	0
A0A0D9RKW3	A0A0D9RKW3	tr|A0A0D9RKW3|A0A0D9RKW3_CHLSB Uncharacterized protein OS=Chlorocebus sabaeus OX=60711 PE=4 SV=1	94.65	7.427	112960000	0	23270000	0	0	0	0
A0A0D9S773	A0A0D9S773	tr|A0A0D9S773|A0A0D9S773_CHLSB Mitochondrial ribosomal protein L37 OS=Chlorocebus sabaeus OX=60711 GN=MRPL37 PE=4 SV=1	48.25	7.347	60546000	0	0	19464000	0	0	0
A0A0D9QXJ1	A0A0D9QXJ1	tr|A0A0D9QXJ1|A0A0D9QXJ1_CHLSB Peroxiredoxin 3 OS=Chlorocebus sabaeus OX=60711 GN=PRDX3 PE=4 SV=1	27.79	6.9234	175300000	0	25077000	0	0	0	0
A0A0D9RCF2	A0A0D9RCF2	tr|A0A0D9RCF2|A0A0D9RCF2_CHLSB Calumenin OS=Chlorocebus sabaeus OX=60711 GN=CALU PE=4 SV=1	37.106	6.6942	137190000	33151000	0	0	0	0	0
A0A0D9SCJ9	A0A0D9SCJ9	tr|A0A0D9SCJ9|A0A0D9SCJ9_CHLSB Histone cluster 1 H1 family member b OS=Chlorocebus sabaeus OX=60711 GN=HIST1H1B PE=3 SV=1	22.606	6.4573	308050000	0	51282000	0	0	0	0
A0A0D9RA33	A0A0D9RA33	tr|A0A0D9RA33|A0A0D9RA33_CHLSB Replication factor C subunit 4 OS=Chlorocebus sabaeus OX=60711 GN=RFC4 PE=4 SV=1	39.775	6.174	24938000	0	0	5315100	0	0	0
A0A0D9RP68	A0A0D9RP68	tr|A0A0D9RP68|A0A0D9RP68_CHLSB Spectrin alpha, non-erythrocytic 1 OS=Chlorocebus sabaeus OX=60711 GN=SPTAN1 PE=4 SV=1	285.2	6.0416	109760000	0	24937000	25794000	0	0	0
A0A0D9RYX7	A0A0D9RYX7	tr|A0A0D9RYX7|A0A0D9RYX7_CHLSB BUD31 homolog OS=Chlorocebus sabaeus OX=60711 GN=BUD31 PE=4 SV=1	17	6.0283	71326000	0	0	24768000	0	0	0
A0A0D9QZU2	A0A0D9QZU2	tr|A0A0D9QZU2|A0A0D9QZU2_CHLSB Vacuolar protein sorting-associated protein 35 OS=Chlorocebus sabaeus OX=60711 GN=VPS35 PE=3 SV=1	91.706	6.0037	116090000	21312000	0	0	0	0	0
A0A0D9RT42	A0A0D9RT42	tr|A0A0D9RT42|A0A0D9RT42_CHLSB D-tyrosyl-tRNA deacylase 2 (putative) OS=Chlorocebus sabaeus OX=60711 GN=DTD2 PE=4 SV=1	18.611	5.9888	29267000	29267000	0	0	0	0	0
A0A0D9R1Z7;A0A0D9R829	A0A0D9R1Z7;A0A0D9R829	tr|A0A0D9R1Z7|A0A0D9R1Z7_CHLSB DExD-box helicase 39A OS=Chlorocebus sabaeus OX=60711 GN=DDX39A PE=4 SV=1;tr|A0A0D9R829|A0A0D9R829_CHLSB DExD-box helicase 39B OS=Chlorocebus sabaeus OX=60711 GN=DDX39B PE=4 SV=1	49.129	5.8907	137570000	0	0	26681000	0	0	0
A0A0D9RDS6	A0A0D9RDS6	tr|A0A0D9RDS6|A0A0D9RDS6_CHLSB HDGF like 2 OS=Chlorocebus sabaeus OX=60711 GN=HDGFL2 PE=4 SV=1	74.173	5.537	86942000	0	11651000	0	0	0	0
A0A0D9S4H6	A0A0D9S4H6	tr|A0A0D9S4H6|A0A0D9S4H6_CHLSB SRP receptor subunit alpha OS=Chlorocebus sabaeus OX=60711 GN=SRPRA PE=4 SV=1	69.748	5.497	22627000	0	0	10454000	0	0	0
A0A0D9RRH4	A0A0D9RRH4	tr|A0A0D9RRH4|A0A0D9RRH4_CHLSB Small nuclear ribonucleoprotein U4/U6.U5 subunit 27 OS=Chlorocebus sabaeus OX=60711 GN=SNRNP27 PE=4 SV=1	18.86	5.4442	113980000	23327000	0	0	0	0	0
A0A0D9RJQ8	A0A0D9RJQ8	tr|A0A0D9RJQ8|A0A0D9RJQ8_CHLSB Histidyl-tRNA synthetase OS=Chlorocebus sabaeus OX=60711 GN=HARS PE=3 SV=1	57.323	5.3731	44773000	25642000	0	0	0	0	0
A0A0D9RDH2;A0A0D9S8T5;A0A0D9RFE3	A0A0D9RDH2;A0A0D9S8T5;A0A0D9RFE3	tr|A0A0D9RDH2|A0A0D9RDH2_CHLSB Uncharacterized protein OS=Chlorocebus sabaeus OX=60711 PE=4 SV=1;tr|A0A0D9S8T5|A0A0D9S8T5_CHLSB Chromodomain helicase DNA binding protein 5 OS=Chlorocebus sabaeus OX=60711 GN=CHD5 PE=4 SV=1;tr|A0A0D9RFE3|A0A0D9RFE3_CHLSB Chr	218.12	5.1964	23201000	9686000	0	0	0	0	0
A0A0D9RPM3	A0A0D9RPM3	tr|A0A0D9RPM3|A0A0D9RPM3_CHLSB Proteasome subunit alpha type OS=Chlorocebus sabaeus OX=60711 GN=PSMA3 PE=3 SV=1	28.433	5.159	73306000	14585000	0	0	0	0	0
A0A0D9QYB1	A0A0D9QYB1	tr|A0A0D9QYB1|A0A0D9QYB1_CHLSB ATP synthase subunit beta OS=Chlorocebus sabaeus OX=60711 GN=ATP5F1B PE=3 SV=1	56.404	5.1183	190900000	0	0	43030000	0	0	0
A0A0D9R1G0	A0A0D9R1G0	tr|A0A0D9R1G0|A0A0D9R1G0_CHLSB Aldehyde dehydrogenase 18 family member A1 OS=Chlorocebus sabaeus OX=60711 GN=ALDH18A1 PE=3 SV=1	54.064	5.0732	127730000	0	0	19969000	0	0	0
A0A0D9RYF5	A0A0D9RYF5	tr|A0A0D9RYF5|A0A0D9RYF5_CHLSB DIS3 homolog, exosome endoribonuclease and 3-5 exoribonuclease OS=Chlorocebus sabaeus OX=60711 GN=DIS3 PE=3 SV=1	109.14	4.6225	53964000	0	0	6814900	0	0	0
A0A0D9S1P2;A0A0D9S1M0	A0A0D9S1P2;A0A0D9S1M0	tr|A0A0D9S1P2|A0A0D9S1P2_CHLSB Tubulin gamma chain OS=Chlorocebus sabaeus OX=60711 GN=TUBG1 PE=3 SV=1;tr|A0A0D9S1M0|A0A0D9S1M0_CHLSB Tubulin gamma chain OS=Chlorocebus sabaeus OX=60711 GN=TUBG2 PE=3 SV=1	51.169	4.6109	16163000	16163000	0	0	0	0	0
A0A0D9R8V0	A0A0D9R8V0	tr|A0A0D9R8V0|A0A0D9R8V0_CHLSB Centromere protein V OS=Chlorocebus sabaeus OX=60711 GN=CENPV PE=4 SV=1	30.119	4.5666	210130000	0	44924000	0	0	0	0
A0A0D9S515	A0A0D9S515	tr|A0A0D9S515|A0A0D9S515_CHLSB UDP-GlcNAc:betaGal beta-1,3-N-acetylglucosaminyltransferase like 1 OS=Chlorocebus sabaeus OX=60711 GN=B3GNTL1 PE=4 SV=1	40.789	4.5225	203430000	0	0	93988000	0	0	0
A0A0D9RLI9	A0A0D9RLI9	tr|A0A0D9RLI9|A0A0D9RLI9_CHLSB G protein nucleolar 3 OS=Chlorocebus sabaeus OX=60711 GN=GNL3 PE=4 SV=1	62.238	4.4905	13451000	0	6219400	0	0	0	0
A0A0D9RN38	A0A0D9RN38	tr|A0A0D9RN38|A0A0D9RN38_CHLSB Spectrin beta chain OS=Chlorocebus sabaeus OX=60711 GN=SPTBN1 PE=3 SV=1	274.67	4.4779	39093000	16230000	0	0	0	0	0
A0A0D9RCS9	A0A0D9RCS9	tr|A0A0D9RCS9|A0A0D9RCS9_CHLSB TatD DNase domain containing 1 OS=Chlorocebus sabaeus OX=60711 GN=TATDN1 PE=4 SV=1	31.782	4.367	66271000	25050000	0	0	0	0	0
A0A0D9RQ38	A0A0D9RQ38	tr|A0A0D9RQ38|A0A0D9RQ38_CHLSB Exportin 1 OS=Chlorocebus sabaeus OX=60711 GN=XPO1 PE=4 SV=1	123.38	4.2085	8894400	0	0	4109400	0	0	0
A0A0D9RF02	A0A0D9RF02	tr|A0A0D9RF02|A0A0D9RF02_CHLSB Isocitrate dehydrogenase [NAD] subunit, mitochondrial OS=Chlorocebus sabaeus OX=60711 GN=IDH3B PE=3 SV=1	42.254	4.2006	27095000	0	6778600	0	0	0	0
A0A0D9S7A0	A0A0D9S7A0	tr|A0A0D9S7A0|A0A0D9S7A0_CHLSB Uncharacterized protein OS=Chlorocebus sabaeus OX=60711 PE=4 SV=1	20.951	4.1832	361990000	0	50344000	51865000	0	0	0
A0A0D9RGE4	A0A0D9RGE4	tr|A0A0D9RGE4|A0A0D9RGE4_CHLSB Mediator of cell motility 1 OS=Chlorocebus sabaeus OX=60711 GN=MEMO1 PE=3 SV=1	29.852	4.146	40986000	0	0	9119600	0	0	0
A0A0D9RU97	A0A0D9RU97	tr|A0A0D9RU97|A0A0D9RU97_CHLSB Proteasome subunit beta OS=Chlorocebus sabaeus OX=60711 GN=PSMB5 PE=3 SV=1	28.464	3.9809	131510000	44928000	0	0	0	0	0
A0A0D9RUX9	A0A0D9RUX9	tr|A0A0D9RUX9|A0A0D9RUX9_CHLSB Cell cycle and apoptosis regulator 2 OS=Chlorocebus sabaeus OX=60711 GN=CCAR2 PE=4 SV=1	102.61	3.9058	18784000	18784000	0	0	0	0	0
A0A0D9QWZ1	A0A0D9QWZ1	tr|A0A0D9QWZ1|A0A0D9QWZ1_CHLSB BUB3, mitotic checkpoint protein OS=Chlorocebus sabaeus OX=60711 GN=BUB3 PE=4 SV=1	33.677	3.8127	36720000	0	0	16966000	0	0	0
A0A0D9S5R4	A0A0D9S5R4	tr|A0A0D9S5R4|A0A0D9S5R4_CHLSB PGAM family member 5, mitochondrial serine/threonine protein phosphatase OS=Chlorocebus sabaeus OX=60711 GN=PGAM5 PE=4 SV=1	31.512	3.7644	25086000	0	0	11590000	0	0	0
A0A0D9RSZ9	A0A0D9RSZ9	tr|A0A0D9RSZ9|A0A0D9RSZ9_CHLSB Leucine zipper and EF-hand containing transmembrane protein 1 OS=Chlorocebus sabaeus OX=60711 GN=LETM1 PE=4 SV=1	83.092	3.7462	12918000	0	5972700	0	0	0	0
A0A0D9S4H3	A0A0D9S4H3	tr|A0A0D9S4H3|A0A0D9S4H3_CHLSB GCN1, eIF2 alpha kinase activator homolog OS=Chlorocebus sabaeus OX=60711 GN=GCN1 PE=4 SV=1	292.71	3.6907	12132000	3797900	0	0	0	0	0
A0A0D9QZ89	A0A0D9QZ89	tr|A0A0D9QZ89|A0A0D9QZ89_CHLSB U6 snRNA-associated Sm-like protein LSm4 OS=Chlorocebus sabaeus OX=60711 GN=LSM4 PE=3 SV=1	15.35	3.6706	19936000	0	9217900	0	0	0	0
A0A0D9RUF1;A0A0D9RAK5	A0A0D9RUF1;A0A0D9RAK5	tr|A0A0D9RUF1|A0A0D9RUF1_CHLSB S-adenosylmethionine synthase OS=Chlorocebus sabaeus OX=60711 GN=MAT2A PE=3 SV=1;tr|A0A0D9RAK5|A0A0D9RAK5_CHLSB S-adenosylmethionine synthase OS=Chlorocebus sabaeus OX=60711 GN=MAT1A PE=3 SV=1	43.66	3.615	49908000	0	0	18554000	0	0	0
A0A0D9RGR4;A0A0D9RUE2;A0A0D9QXI4	A0A0D9RGR4;A0A0D9RUE2;A0A0D9QXI4	tr|A0A0D9RGR4|A0A0D9RGR4_CHLSB Kinesin-like protein OS=Chlorocebus sabaeus OX=60711 GN=KIF5B PE=3 SV=1;tr|A0A0D9RUE2|A0A0D9RUE2_CHLSB Kinesin-like protein OS=Chlorocebus sabaeus OX=60711 GN=KIF5C PE=3 SV=1;tr|A0A0D9QXI4|A0A0D9QXI4_CHLSB Kinesin-like protei	109.79	3.5928	57038000	0	10732000	0	0	0	0
A0A0D9QYY1	A0A0D9QYY1	tr|A0A0D9QYY1|A0A0D9QYY1_CHLSB Uncharacterized protein OS=Chlorocebus sabaeus OX=60711 PE=4 SV=1	23.524	3.3972	50560000	0	0	23360000	0	0	0
A0A0D9RCP9	A0A0D9RCP9	tr|A0A0D9RCP9|A0A0D9RCP9_CHLSB WASH complex subunit 5 OS=Chlorocebus sabaeus OX=60711 GN=WASHC5 PE=4 SV=1	134.36	3.3396	16923000	0	3992000	0	0	0	0
A0A0D9RUY0	A0A0D9RUY0	tr|A0A0D9RUY0|A0A0D9RUY0_CHLSB Poly(ADP-ribose) polymerase 1 OS=Chlorocebus sabaeus OX=60711 GN=PARP1 PE=4 SV=1	79.07	3.3042	84424000	41226000	0	0	0	0	0
A0A0D9SCL1;A0A0D9SCL6;A0A0D9SCM1	A0A0D9SCL1	tr|A0A0D9SCL1|A0A0D9SCL1_CHLSB Histone cluster 1 H1 family member d OS=Chlorocebus sabaeus OX=60711 GN=HIST1H1D PE=3 SV=1	22.366	3.3027	12614000	0	0	5828200	0	0	0
A0A0D9RR49	A0A0D9RR49	tr|A0A0D9RR49|A0A0D9RR49_CHLSB Staufen double-stranded RNA binding protein 1 OS=Chlorocebus sabaeus OX=60711 GN=STAU1 PE=4 SV=1	54.887	3.2923	21338000	0	0	9858700	0	0	0
A0A0D9R5Y5	A0A0D9R5Y5	tr|A0A0D9R5Y5|A0A0D9R5Y5_CHLSB PHD finger protein 6 OS=Chlorocebus sabaeus OX=60711 GN=PHF6 PE=4 SV=1	41.29	3.2375	17108000	0	0	2685700	0	0	0
A0A0D9S9L5	A0A0D9S9L5	tr|A0A0D9S9L5|A0A0D9S9L5_CHLSB Ribonuclease P/MRP subunit p25 like OS=Chlorocebus sabaeus OX=60711 GN=RPP25L PE=4 SV=1	17.631	3.1056	20401000	0	9433100	0	0	0	0
A0A0D9RWS6	A0A0D9RWS6	tr|A0A0D9RWS6|A0A0D9RWS6_CHLSB RAN binding protein 2 OS=Chlorocebus sabaeus OX=60711 GN=RANBP2 PE=4 SV=1	360.61	3.0737	22816000	0	0	6248400	0	0	0
A0A0D9QXF7	A0A0D9QXF7	tr|A0A0D9QXF7|A0A0D9QXF7_CHLSB Proteasome subunit alpha type OS=Chlorocebus sabaeus OX=60711 PE=3 SV=1	14.624	3.0387	28392000	0	13128000	0	0	0	0
A0A0D9RSS2;A0A0D9R1C4;A0A0D9S6S3	A0A0D9RSS2;A0A0D9R1C4;A0A0D9S6S3	tr|A0A0D9RSS2|A0A0D9RSS2_CHLSB Bromodomain containing 3 OS=Chlorocebus sabaeus OX=60711 GN=BRD3 PE=4 SV=1;tr|A0A0D9R1C4|A0A0D9R1C4_CHLSB Bromodomain containing 4 OS=Chlorocebus sabaeus OX=60711 GN=BRD4 PE=4 SV=1;tr|A0A0D9S6S3|A0A0D9S6S3_CHLSB Bromodomain t	79.643	2.9425	35767000	0	4674100	0	0	0	0
A0A0D9RR21	A0A0D9RR21	tr|A0A0D9RR21|A0A0D9RR21_CHLSB SEC63 homolog, protein translocation regulator OS=Chlorocebus sabaeus OX=60711 GN=SEC63 PE=4 SV=1	87.673	2.893	12787000	0	5912500	0	0	0	0
A0A0D9R952	A0A0D9R952	tr|A0A0D9R952|A0A0D9R952_CHLSB OPA1, mitochondrial dynamin like GTPase OS=Chlorocebus sabaeus OX=60711 GN=OPA1 PE=3 SV=1	115.86	2.7882	37771000	0	0	17451000	0	0	0
A0A0D9RTM8	A0A0D9RTM8	tr|A0A0D9RTM8|A0A0D9RTM8_CHLSB Succinate--CoA ligase [ADP/GDP-forming] subunit alpha, mitochondrial OS=Chlorocebus sabaeus OX=60711 GN=SUCLG1 PE=3 SV=1	41.74	2.7486	55171000	55171000	0	0	0	0	0
A0A0D9RVW9	A0A0D9RVW9	tr|A0A0D9RVW9|A0A0D9RVW9_CHLSB Pre-mRNA processing factor 6 OS=Chlorocebus sabaeus OX=60711 GN=PRPF6 PE=4 SV=1	107.41	2.6885	50918000	0	0	8508200	0	0	0
A0A0D9S6I6	A0A0D9S6I6	tr|A0A0D9S6I6|A0A0D9S6I6_CHLSB AMP deaminase OS=Chlorocebus sabaeus OX=60711 GN=AMPD2 PE=3 SV=1	92.084	2.6739	50901000	0	23535000	0	0	0	0
A0A0D9R7I1	A0A0D9R7I1	tr|A0A0D9R7I1|A0A0D9R7I1_CHLSB Deoxyribose-phosphate aldolase OS=Chlorocebus sabaeus OX=60711 GN=DERA PE=4 SV=1	35.272	2.6666	8187900	0	3785900	0	0	0	0
A0A0D9R3J7	A0A0D9R3J7	tr|A0A0D9R3J7|A0A0D9R3J7_CHLSB B cell receptor associated protein 31 OS=Chlorocebus sabaeus OX=60711 GN=BCAP31 PE=4 SV=1	25.334	2.6314	35921000	0	0	7869600	0	0	0
A0A0D9R7Q1	A0A0D9R7Q1	tr|A0A0D9R7Q1|A0A0D9R7Q1_CHLSB Calnexin OS=Chlorocebus sabaeus OX=60711 GN=CANX PE=3 SV=1	69.245	2.6013	38372000	0	0	12033000	0	0	0
A0A0D9QW72	A0A0D9QW72	tr|A0A0D9QW72|A0A0D9QW72_CHLSB DNA-directed RNA polymerase subunit OS=Chlorocebus sabaeus OX=60711 GN=POLR2I PE=3 SV=1	14.523	2.6012	18862000	0	8721100	0	0	0	0
A0A0D9R892	A0A0D9R892	tr|A0A0D9R892|A0A0D9R892_CHLSB DEAD-box helicase 47 OS=Chlorocebus sabaeus OX=60711 GN=DDX47 PE=3 SV=1	50.724	2.5258	11196000	0	0	5173000	0	0	0
A0A0D9R508	A0A0D9R508	tr|A0A0D9R508|A0A0D9R508_CHLSB Chromosome 19 open reading frame 66 OS=Chlorocebus sabaeus OX=60711 GN=C19orf66 PE=4 SV=1	33.11	2.5076	6447100	0	0	2978700	0	0	0
A0A0D9R755;A0A0D9S3S0	A0A0D9R755;A0A0D9S3S0	tr|A0A0D9R755|A0A0D9R755_CHLSB Aldehyde dehydrogenase 1 family member A1 OS=Chlorocebus sabaeus OX=60711 GN=ALDH1A1 PE=3 SV=1;tr|A0A0D9S3S0|A0A0D9S3S0_CHLSB Aldehyde dehydrogenase 2 family member OS=Chlorocebus sabaeus OX=60711 GN=ALDH2 PE=3 SV=1	54.816	2.4869	14859000	0	6870300	0	0	0	0
A0A0D9S7Q4	A0A0D9S7Q4	tr|A0A0D9S7Q4|A0A0D9S7Q4_CHLSB Splicing factor 3a subunit 3 OS=Chlorocebus sabaeus OX=60711 GN=SF3A3 PE=4 SV=1	55.951	2.4843	9059800	0	0	2240200	0	0	0
A0A0D9R4Z6	A0A0D9R4Z6	tr|A0A0D9R4Z6|A0A0D9R4Z6_CHLSB Thioredoxin domain containing 5 OS=Chlorocebus sabaeus OX=60711 GN=TXNDC5 PE=3 SV=1	40.809	2.4477	26243000	0	0	5752200	0	0	0
A0A0D9S304	A0A0D9S304	tr|A0A0D9S304|A0A0D9S304_CHLSB SWI/SNF related, matrix associated, actin dependent regulator of chromatin, subfamily e, member 1 OS=Chlorocebus sabaeus OX=60711 GN=SMARCE1 PE=4 SV=1	46.661	2.4456	31453000	0	0	5294400	0	0	0
A0A0D9R3S3	A0A0D9R3S3	tr|A0A0D9R3S3|A0A0D9R3S3_CHLSB NAD(P) dependent steroid dehydrogenase-like OS=Chlorocebus sabaeus OX=60711 GN=NSDHL PE=3 SV=1	41.728	2.3848	22892000	0	0	10577000	0	0	0
A0A0D9RIA4	A0A0D9RIA4	tr|A0A0D9RIA4|A0A0D9RIA4_CHLSB Pyruvate dehydrogenase E1 beta subunit OS=Chlorocebus sabaeus OX=60711 GN=PDHB PE=4 SV=1	39.233	2.3717	14139000	0	6537600	0	0	0	0
A0A0D9SDZ3	A0A0D9SDZ3	tr|A0A0D9SDZ3|A0A0D9SDZ3_CHLSB Retrotransposon Gag like 1 OS=Chlorocebus sabaeus OX=60711 GN=RTL1 PE=4 SV=1	155.1	2.3658	10953000	0	0	5060700	0	0	0
A0A0D9REX7	A0A0D9REX7	tr|A0A0D9REX7|A0A0D9REX7_CHLSB Mitochondrial ribosomal protein L54 OS=Chlorocebus sabaeus OX=60711 GN=MRPL54 PE=4 SV=1	15.86	2.3272	29925000	0	0	4334500	0	0	0
A0A0D9RTE8	A0A0D9RTE8	tr|A0A0D9RTE8|A0A0D9RTE8_CHLSB Hexokinase 2 OS=Chlorocebus sabaeus OX=60711 GN=HK2 PE=3 SV=1	102.32	2.3189	9601900	9601900	0	0	0	0	0
A0A0D9RYZ3	A0A0D9RYZ3	tr|A0A0D9RYZ3|A0A0D9RYZ3_CHLSB Cytochrome P450 family 3 subfamily A member 5 OS=Chlorocebus sabaeus OX=60711 GN=CYP3A5 PE=3 SV=1	57.312	2.3147	13735000	0	6350700	0	0	0	0
A0A0D9RU47	A0A0D9RU47	tr|A0A0D9RU47|A0A0D9RU47_CHLSB Serine/threonine-protein phosphatase 2A 55 kDa regulatory subunit B OS=Chlorocebus sabaeus OX=60711 GN=PPP2R2A PE=3 SV=1	51.691	2.3004	16803000	0	7769400	0	0	0	0
A0A0D9RNB8	A0A0D9RNB8	tr|A0A0D9RNB8|A0A0D9RNB8_CHLSB Ubiquitin specific peptidase 9 X-linked OS=Chlorocebus sabaeus OX=60711 GN=USP9X PE=3 SV=1	290.38	2.2645	17743000	0	0	8197700	0	0	0
A0A0D9S0E0	A0A0D9S0E0	tr|A0A0D9S0E0|A0A0D9S0E0_CHLSB Ubiquitously transcribed tetratricopeptide repeat containing, Y-linked OS=Chlorocebus sabaeus OX=60711 GN=UTY PE=4 SV=1	152.73	2.2455	44302000	0	0	20469000	0	0	0
A0A0D9S1F5	A0A0D9S1F5	tr|A0A0D9S1F5|A0A0D9S1F5_CHLSB LPS responsive beige-like anchor protein OS=Chlorocebus sabaeus OX=60711 GN=LRBA PE=4 SV=1	233.89	2.2452	24131000	0	11157000	0	0	0	0
A0A0D9RJ55	A0A0D9RJ55	tr|A0A0D9RJ55|A0A0D9RJ55_CHLSB Cell division cycle 5 like OS=Chlorocebus sabaeus OX=60711 GN=CDC5L PE=4 SV=1	92.25	2.2065	5931700	0	2742700	0	0	0	0
A0A0D9RFK8	A0A0D9RFK8	tr|A0A0D9RFK8|A0A0D9RFK8_CHLSB Proteasome 26S subunit, non-ATPase 13 OS=Chlorocebus sabaeus OX=60711 GN=PSMD13 PE=4 SV=1	42.844	2.1907	11398000	11398000	0	0	0	0	0
A0A0D9S8L7	A0A0D9S8L7	tr|A0A0D9S8L7|A0A0D9S8L7_CHLSB Methylenetetrahydrofolate reductase OS=Chlorocebus sabaeus OX=60711 GN=MTHFR PE=3 SV=1	78.998	2.1847	7485800	0	0	3458600	0	0	0
A0A0D9R878	A0A0D9R878	tr|A0A0D9R878|A0A0D9R878_CHLSB TBC1 domain family member 10C OS=Chlorocebus sabaeus OX=60711 GN=TBC1D10C PE=4 SV=1	49.709	2.1795	86604000	0	0	19048000	0	0	0
A0A0D9R977	A0A0D9R977	tr|A0A0D9R977|A0A0D9R977_CHLSB SEC24 homolog C, COPII coat complex component OS=Chlorocebus sabaeus OX=60711 GN=SEC24C PE=4 SV=1	120.97	2.1661	19385000	0	0	8956200	0	0	0
A0A0D9R723	A0A0D9R723	tr|A0A0D9R723|A0A0D9R723_CHLSB ELAV-like protein OS=Chlorocebus sabaeus OX=60711 GN=ELAVL1 PE=3 SV=1	36.091	2.1165	24168000	0	0	11166000	0	0	0
A0A0D9RNV8	A0A0D9RNV8	tr|A0A0D9RNV8|A0A0D9RNV8_CHLSB tRNA (guanine(37)-N1)-methyltransferase OS=Chlorocebus sabaeus OX=60711 GN=TRMT5 PE=3 SV=1	63.132	2.0878	12985000	0	0	5999200	0	0	0
A0A0D9S8U1	A0A0D9S8U1	tr|A0A0D9S8U1|A0A0D9S8U1_CHLSB Leucine rich repeat containing 47 OS=Chlorocebus sabaeus OX=60711 GN=LRRC47 PE=4 SV=1	63.411	2.08	33652000	0	15560000	0	0	0	0
A0A0D9R6V3	A0A0D9R6V3	tr|A0A0D9R6V3|A0A0D9R6V3_CHLSB SART1, U4/U6.U5 tri-snRNP-associated protein 1 OS=Chlorocebus sabaeus OX=60711 GN=SART1 PE=4 SV=1	90.347	2.0642	11844000	11844000	0	0	0	0	0
A0A0D9R9S3	A0A0D9R9S3	tr|A0A0D9R9S3|A0A0D9R9S3_CHLSB C-type lectin domain containing 7A OS=Chlorocebus sabaeus OX=60711 GN=CLEC7A PE=4 SV=1	28.985	2.0611	131880000	0	0	60933000	0	0	0
A0A0D9QUZ6	A0A0D9QUZ6	tr|A0A0D9QUZ6|A0A0D9QUZ6_CHLSB Chloride nucleotide-sensitive channel 1A OS=Chlorocebus sabaeus OX=60711 GN=CLNS1A PE=4 SV=1	26.215	2.0461	14280000	0	6602900	0	0	0	0
A0A0D9S0F5	A0A0D9S0F5	tr|A0A0D9S0F5|A0A0D9S0F5_CHLSB THO complex 2 OS=Chlorocebus sabaeus OX=60711 GN=THOC2 PE=4 SV=1	182.8	2.0339	41502000	0	0	2913600	0	0	0
A0A0D9S3H8;A0A0D9R8E2	A0A0D9S3H8;A0A0D9R8E2	tr|A0A0D9S3H8|A0A0D9S3H8_CHLSB Uncharacterized protein OS=Chlorocebus sabaeus OX=60711 PE=4 SV=1;tr|A0A0D9R8E2|A0A0D9R8E2_CHLSB Heterogeneous nuclear ribonucleoprotein A/B OS=Chlorocebus sabaeus OX=60711 GN=HNRNPAB PE=4 SV=1	29.854	2.0246	144960000	0	0	40901000	0	0	0
A0A0D9RWV6	A0A0D9RWV6	tr|A0A0D9RWV6|A0A0D9RWV6_CHLSB Solute carrier family 5 member 7 OS=Chlorocebus sabaeus OX=60711 GN=SLC5A7 PE=3 SV=1	63.134	2.0091	24053000	0	0	11113000	0	0	0
A0A0D9SB57	A0A0D9SB57	tr|A0A0D9SB57|A0A0D9SB57_CHLSB RNA binding motif protein 12B OS=Chlorocebus sabaeus OX=60711 GN=RBM12B PE=4 SV=1	118.02	1.9939	19001000	0	0	8778900	0	0	0
A0A0D9RY76	A0A0D9RY76	tr|A0A0D9RY76|A0A0D9RY76_CHLSB Dynein axonemal assembly factor 5 OS=Chlorocebus sabaeus OX=60711 GN=DNAAF5 PE=4 SV=1	72.473	1.9653	5048000	0	2334100	0	0	0	0
A0A0D9RSH8;A0A0D9SBZ1;A0A0D9SA58	A0A0D9RSH8;A0A0D9SBZ1;A0A0D9SA58	tr|A0A0D9RSH8|A0A0D9RSH8_CHLSB Phosphoglycerate mutase OS=Chlorocebus sabaeus OX=60711 GN=PGAM2 PE=3 SV=1;tr|A0A0D9SBZ1|A0A0D9SBZ1_CHLSB Uncharacterized protein OS=Chlorocebus sabaeus OX=60711 PE=3 SV=1;tr|A0A0D9SA58|A0A0D9SA58_CHLSB Phosphoglycerate mutas	28.763	1.8857	76728000	0	0	35451000	0	0	0
A0A0D9RS79	A0A0D9RS79	tr|A0A0D9RS79|A0A0D9RS79_CHLSB Protease associated domain containing 1 OS=Chlorocebus sabaeus OX=60711 GN=PRADC1 PE=4 SV=1	21.355	1.8402	7330500	0	0	3386900	0	0	0
A0A0D9R2V6	A0A0D9R2V6	tr|A0A0D9R2V6|A0A0D9R2V6_CHLSB Zinc finger protein 511 OS=Chlorocebus sabaeus OX=60711 GN=ZNF511 PE=4 SV=1	28.213	1.8154	57208000	0	0	26432000	0	0	0
A0A0D9RE92;A0A0D9QVN1;A0A0D9S2E3	A0A0D9RE92;A0A0D9QVN1;A0A0D9S2E3	tr|A0A0D9RE92|A0A0D9RE92_CHLSB RAB6B, member RAS oncogene family OS=Chlorocebus sabaeus OX=60711 GN=RAB6B PE=4 SV=1;tr|A0A0D9QVN1|A0A0D9QVN1_CHLSB RAB6A, member RAS oncogene family OS=Chlorocebus sabaeus OX=60711 GN=RAB6A PE=4 SV=1;tr|A0A0D9S2E3|A0A0D9S2E3	23.461	1.8143	20472000	0	9465700	0	0	0	0
A0A0D9RHR4	A0A0D9RHR4	tr|A0A0D9RHR4|A0A0D9RHR4_CHLSB Proteasome 26S subunit, non-ATPase 6 OS=Chlorocebus sabaeus OX=60711 GN=PSMD6 PE=4 SV=1	47.955	1.8134	16233000	0	7505800	0	0	0	0
A0A0D9RA03	A0A0D9RA03	tr|A0A0D9RA03|A0A0D9RA03_CHLSB DnaJ heat shock protein family (Hsp40) member A3 OS=Chlorocebus sabaeus OX=60711 GN=DNAJA3 PE=4 SV=1	52.471	1.7653	21299000	0	0	9840500	0	0	0
A0A0D9R0M0	A0A0D9R0M0	tr|A0A0D9R0M0|A0A0D9R0M0_CHLSB X-prolyl aminopeptidase 3 OS=Chlorocebus sabaeus OX=60711 GN=XPNPEP3 PE=3 SV=1	56.761	1.7392	7404700	0	3423700	0	0	0	0
A0A0D9RU12	A0A0D9RU12	tr|A0A0D9RU12|A0A0D9RU12_CHLSB Poly(A) binding protein nuclear 1 OS=Chlorocebus sabaeus OX=60711 GN=PABPN1 PE=4 SV=1	32.804	1.7142	30400000	0	0	14046000	0	0	0
